# Supplementary material for: Nanoengineering of NiO/MnO2/GO Ternary Composite for Use in High-Energy Storage Asymmetric Supercapacitor and Oxygen Evolution Reaction (OER)
Source: Nanomaterials (Basel). 2022 Dec 25;13(1):99. doi: 10.3390/nano13010099 (PMC9823737; doi:10.3390/nano13010099)
Supplement: Supplementary file 1 [file nanomaterials-13-00099-s001.zip]

Archive with 1 entries (1 files):
- nanomaterials-2006432-supplementary.pdf
